# Supplementary material for: Evaluating long-read de novo assembly tools for eukaryotic genomes: insights and considerations
Source: Gigascience. 2023 Nov 24;12:giad100. doi: 10.1093/gigascience/giad100 (PMC10673639; doi:10.1093/gigascience/giad100)
Supplement: giad100_Supplemental_File [file giad100_supplemental_file.zip]

Archive with 2 entries (2 files):
- SupplementaryMaterials.docx
- Supplementary_Tables_S25-S31.xlsx
