# Supplementary material for: Evaluating long-read de novo assembly tools for eukaryotic genomes: insights and considerations
Source: Gigascience. 2023 Nov 24;12:giad100. doi: 10.1093/gigascience/giad100 (PMC10673639; doi:10.1093/gigascience/giad100)
Supplement: giad100_Supplemental_File [file giad100_supplemental_file.zip › Supplementary_Tables_S25-S31.xlsx]

## Sheet: Supplementary Table S25-S30
Supplementary Table S25: Runtime (minutes) and memory usage (GB) for all S. cerevisiae ONT and PacBio CLR simulated read assemblies.
S. cerevisiae: computational resources for simulated read assemblies
	Oxford Nanopore				PacBio CLR
	Iteration 1	Iteration 2	Iteration 3	Iteration 4	Iteration 1	Iteration 2	Iteration 3	Iteration 4
Canu	225.733	420.183	420.183	823.867	120.533	184.7	259.467	420.183	Runtime (minutes)
Flye	15.65	19.367	21.083	21.033	16.15	14.9	16.133	16.65
Miniasm	8.85	10.517	11.1	9.65	5.667	8.583	9.1	9.85
Raven	5.467	7.717	8.45	12.333	6.917	8.133	9.35	12.717
Wtdbg2	21.367	23.567	25.933	29	24.3	25.783	26.35	32.217
Canu	8	10	12	16	8	8	8	5	RAM (GB)
Flye	10	10	10	10	10	10	11	11
Miniasm	5	5	5	5	0	4	3	4
Raven	1	1	1	1	1	1	1	1
Wtdbg2	2	2	2	3	2	2	2	2
Supplementary Table S26: Runtime (minutes) and memory usage (GB) for all P. falciparum ONT and PacBio CLR simulated read assemblies.
P. falciparum: computational resources for simulated read assemblies
	Oxford Nanopore				PacBio CLR
	Iteration 1	Iteration 2	Iteration 3	Iteration 4	Iteration 1	Iteration 2	Iteration 3	Iteration 4
Canu	420.2	572.717	840.233	1173.42	247.433	316.317	420.2	840.383	Runtime (minutes)
Flye	39.267	49.45	54.9	91.783	45.55	44.1	47.85	50.983
Miniasm	21.033	29.317	33.717	54.3	20.15	22.883	25.633	37.083
Raven	9.483	13.083	16.05	32.85	14.783	17.317	19.8	29.75
Wtdbg2	107.683	140.583	152.933	184.117	89.8	114.183	120.35	148.117
Canu	6	8	7	18	8	8	5	5	RAM (GB)
Flye	14	13	12	14	13	12	14	12
Miniasm	9	11	12	13	5	5	7	8
Raven	1	1	1	2	1	1	1	1
Wtdbg2	3	4	4	5	3	4	4	5
Supplementary Table S27: Runtime (minutes) and memory usage (GB) for all C. elegans ONT and PacBio CLR simulated read assemblies.
C. elegans: computational resources for simulated read assemblies
	Oxford Nanopore				PacBio CLR
	Iteration 1	Iteration 2	Iteration 3	Iteration 4	Iteration 1	Iteration 2	Iteration 3	Iteration 4
Canu	1800.47	4493.58	7200.03	14651.1	551.383	851.15	1069.58	3838.3	Runtime (minutes)
Flye	95.167	113.333	1329.73	184.75	86.55	95.45	94.517	102.633
Miniasm	45	55.15	59.517	89.25	30.483	35.833	40.833	57.75
Raven	27.45	35.633	41.8	67.15	25.533	29.717	34.433	52.2
Wtdbg2	88.55	105.15	111.667	224.517	134.167	117.767	128.283	166.667
Canu	22	22	32	62	20	22	19	21	RAM (GB)
Flye	26	39	12	77	25	26	26	25
Miniasm	19	21	27	39	15	15	18	23
Raven	7	7	7	7	8	8	8	8
Wtdbg2	12	13	14	15	14	15	15	16
Supplementary Table S28: Runtime (minutes) and memory usage (GB) for all A. thaliana ONT and PacBio CLR simulated read assemblies.
A. thaliana: computational resources for simulated read assemblies
	Oxford Nanopore				PacBio CLR
	Iteration 1	Iteration 2	Iteration 3	Iteration 4	Iteration 1	Iteration 2	Iteration 3	Iteration 4
Canu	4187.72	7141.85	12147.2		796.25	1149.18	2341.55	6305.08	Runtime (minutes)
Flye	110.883	122.683	133.133	166.1	124.3	124.517	117.7	115.783
Miniasm	61.167	75.233	92.283	119.733	58.117	59.017	67.95	96.35
Raven	26.917	36.767	44.833	72.917	33.033	56.283	60.25	93.783
Wtdbg2	137.7	125.55	134.583	225.133	144.183	167.383	158.917	188.283
Canu	25	37	84		20	20	21	24	RAM (GB)
Flye	28	27	28	38	32	32	33	33
Miniasm	23	23	28	41	17	18	20	26
Raven	9	9	9	10	9	9	9	10
Wtdbg2	15	17	18	20	17	18	18	19
Supplementary Table S29: Runtime (minutes) and memory usage (GB) for all D. melanogaster ONT and PacBio CLR simulated read assemblies.
D. melanogaster: computational resources for simulated read assemblies
	Oxford Nanopore				PacBio CLR
	Iteration 1	Iteration 2	Iteration 3	Iteration 4	Iteration 1	Iteration 2	Iteration 3	Iteration 4
Canu	5130.9	7200.03	11332.2	20160	1248.72	1813.65	2262.87	6563.2	Runtime (minutes)
Flye	90.7	93.317	225.75	174.033	100.183	100.783	92.533	97.733
Miniasm	64.183	70.933	86.833	144.85	77.6	286.85	101.767	399.717
Raven	28.883	40.667	46.933	75.583	35.2	40.55	46.117	67.933
Wtdbg2	110.05	122.75	128.95	156.183	115.25	123.067	128.65	151.567
Canu	29	22	39	46	26	31	32	29	RAM (GB)
Flye	33	33	33	35	34	34	35	35
Miniasm	25	27	32	45	17	20	20	44
Raven	10	10	10	10	11	11	11	11
Wtdbg2	18	19	20	22	18	19	20	21
Supplementary Table S30: Runtime (minutes) and memory usage (GB) for all T. rubripes ONT and PacBio CLR simulated read assemblies.
T. rubripes: computational resources for simulated read assemblies
	Oxford Nanopore				PacBio CLR
	Iteration 1	Iteration 2	Iteration 3	Iteration 4	Iteration 1	Iteration 2	Iteration 3	Iteration 4
Canu	5966.18	12960.3	15720.4		1797.63	2303.15	3211.17	13080.3	Runtime (minutes)
Flye	215.483	294.65	351.733	529.083	276.733	218.85	276.8	252.383
Miniasm	183.8	196.883	222.05	318.8	172.317	168.483	172.583	233.167
Raven	75.8	121.183	144.1	226.117	109.4	122.817	140.467	202.767
Wtdbg2	307.2	382.75	387.4	501.483	356.283	359.383	413.433	471.883
Canu	35	37	53		36	36	36	48	RAM (GB)
Flye	51	71	52	67	65	66	67	69
Miniasm	54	52	59	57	33	34	35	35
Raven	20	20	21	19	18	18	18	18
Wtdbg2	40	43	45	48	41	42	43	46

## Sheet: Supplementary Table S31
Supplementary Table S31: Evaluation results for all real read assemblies.
	S. cerevisiae	P. falciparum	C. elegans		A. thaliana	D. melanogaster		T. rubripes
	ONT	ONT	ONT	PacBio CLR	ONT	ONT	PacBio CLR	PacBio CLR
Canu	0.999	0.99	0.849	0.905	0.897	0.922	0.89	0.844	Sequence identity
Flye	0.998	0.994	0.995	0.993	0.912	0.929	0.92	0.944
Miniasm	0.99	0.969	0.951	0.984	0.904	0.919	0.912	0.93
Raven	0.989	0.953	0.977	0.986	0.882	0.918	0.91	0.935
Wtdbg2	0.966	0.917	0.968	0.972	0.894	0.915	0.9	0.914
Canu	1.065	1.015	1.037	1.013	1.044	1.075	1.035	1.108	Repeat collapse
Flye	1.042	1.017	1.06	1.019	1.014	1.034	1.034	1.074
Miniasm	1.048	1.008	1.171	1.012	1.023	1.041	1.041	1.113
Raven	1.035	1.011	1.024	1.011	1.014	1.033	1.026	1.046
Wtdbg2	1.008	1.004	1.012	1.003	1.025	1.097	1.02	1.035
Canu	1.023	1.022	0.967	1.005	1.024	1.023	1.004	1.021	Rate of valid sequences
Flye	1.013	1.014	0.974	1.007	1.006	1.005	1	1.021
Miniasm	1.016	1.006	0.882	1.002	1.001	0.998	0.993	1.004
Raven	1.015	1.004	0.928	1.001	0.996	1.006	1	1.012
Wtdbg2	0.998	1.006	0.958	0.982	1.003	0.964	0.964	1.006
Canu	0.999	0.854	0.997	1	0.563	0.929	0.557	0.492	Contiguity (NG50 / N50)
Flye	1	1	0.807	0.722	0.43	0.898	0.934	0.292
Miniasm	1	0.978	0.487	0.451	0.505	0.379	0.216	0.242
Raven	0.999	0.956	0.997	0.872	0.535	0.965	0.793	0.41
Wtdbg2	0.985	0.841	0.638	0.672	0.205	0.481	0.789	0.309
Canu	0	0	3	10	461	148	98	57	Misassembly count
Flye	0	4	37	21	30	53	36	132
Miniasm	0	0	22	7	159	52	39	93
Raven	1	8	56	53	312	173	69	182
Wtdbg2	1	6	38	22	405	238	143	348
Canu	81.4	46.3	65.9	86.5	73.7	70.8	97	89.7	Gene identification (% complete BUSCOs)
Flye	89.5	55.3	90.5	98.6	87.3	83.5	98.2	97
Miniasm	90.4	56.6	85.7	96.2	83.6	76.4	92.5	92.7
Raven	88.1	52.5	81.5	97.1	78.4	69.9	92.3	93.4
Wtdbg2	90	56	88.1	97.1	81.2	77.1	94.3	93.8
